# Supplementary material for: Development of a liquid biopsy based purely quantitative digital droplet PCR assay for detection of MLH1 promoter methylation in colorectal cancer patients
Source: BMC Cancer. 2021 Jul 10;21:797. doi: 10.1186/s12885-021-08497-x (PMC8272385; doi:10.1186/s12885-021-08497-x)
Supplement: Supplementary file 1 — Additional file 1. [file 12885_2021_8497_MOESM1_ESM.xlsx]

## Sheet: Sheet1
Sample	State	Age	Gender	cfDNA (ng)	Plasma input (ml)	Positive Droplets
USCBD_P_00001	Normal	58	Male	24.9	5	4.5
USCBD_P_00002	Normal	50	Male	18.6	5	2.5
USCBD_P_00003	Normal	28	Male	25.7	5	7.5
USCBD_P_00004	Normal	71	Male	35.2	5	2
USCBD_P_00005	Normal	57	Male	11.8	5	3.5
USCBD_P_00006	Normal	29	Female	26	5	0
USCBD_P_00007	Normal	54	Female	23	5	0.5
USCBD_P_00008	Normal	22	Male	26.6	5	2
USCBD_P_00009	Normal	44	Male	12	5	0.5
USCBD_P_00010	Normal	54	Male	18.6	5	0.5
USCBD_P_00011	Normal	44	Male	16.3	5	0.5
USCBD_P_00012	Normal	53	Male	29.75	5	0.5
USCBD_P_00013	Normal	58	Male	41	5	0.5
USCBD_P_00014	Normal	26	Male	22.75	5	1
USCBD_P_00015	Normal	26	Male	16.15	5	2.5
USCBD_P_00016	Normal	61	Male	21.9	5	0
USCBD_P_00017	Normal	34	Male	31.5	5	2
USCBD_P_00018	Normal	38	Male	33.25	5	1
USCBD_P_00019	Normal	31	Female	19.6	5	0.5
USCBD_P_00056	Normal	39	Male	13.8	5	0.5
USCBD_P_00021	CRC	74	Female	19.1	2	n/a
USCBD_P_00034	CRC	65	Female	21.8	2	45
USCBD_P_00036	CRC	58	Male	52	1	26
USCBD_P_00037	CRC	63	Male	93.5	1	12.5
USCBD_P_00038	CRC	75	Male	117	1	7.5
USCBD_P_00039	CRC	55	Female	122.5	1	23
USCBD_P_00041	CRC	69	Male	33.25	1	18
USCBD_P_00042	CRC	70	Male	76	1	18.5
USCBD_P_00048	CRC	64	Male	72	1	20
USCBD_P_00051	CRC	59	Female	143	1	0.5
USCBD_P_00052	CRC	62	Male	246	2	9.5
USCBD_P_00064	CRC	49	Female	51	2	12.5
USCBD_P_00065	CRC	56	Female	88	2	18.5
USCBD_P_00066	CRC	72	Male	74.5	3	12
USCBD_P_00067	CRC	32	Male	86	3	2.5
USCBD_P_00068	CRC	53	Female	49.25	2	6
USCBD_P_00069	CRC	68	Male	49.75	2	14
USCBD_P_00071	CRC	77	Male	29.7	2	13.5
USCBD_P_00072	CRC	55	Female	167.65	3	9.5
USCBD_P_00073	CRC	63	Male	28.14	2	7
USCBD_P_00074	CRC	70	Male	49	2	7.5
USCBD_P_00075	CRC	65	Male	307.65	2	31.5
USCBD_P_00076	CRC	59	Male	120.75	2	10
USCBD_P_00077	CRC	73	Female	128.8	3	21
USCBD_P_00078	CRC	58	Female	38.5	2	12
USCBD_P_00079	CRC	57	Female	54.25	2	22.5
USCBD_P_00080	CRC	67	Male	25.2	2	17
USCBD_P_00081	CRC	58	Male	53.2	2	18
Table S1. Donors' characteristics, cfDNA yield and corresponding ddPCR positive droplets
