# Supplementary material for: Development of a liquid biopsy based purely quantitative digital droplet PCR assay for detection of MLH1 promoter methylation in colorectal cancer patients
Source: BMC Cancer. 2021 Jul 10;21:797. doi: 10.1186/s12885-021-08497-x (PMC8272385; doi:10.1186/s12885-021-08497-x)
Supplement: Supplementary file 2 — Additional file 2. [file 12885_2021_8497_MOESM2_ESM.xlsx]

## Sheet: dMIQE2020
ITEM TO CHECK	PROVIDED	COMMENT
Column1	Y/N	Column2	Y	Y	raw data uploaded to online repository with ID:
1. SPECIMEN			N	N	raw data included as supplemental files:
Detailed description of specimen type and numbers	Y	^Sheared methylated/unmethylated DNA ^Healthy donor (n= 20, median age 44 with range 22-71) and advanced colorectal cancer samples (n= 28 (stage IIIB: 21, IIIC: 4, IV:3), median age 63 with range 32-77) used in this study were procured from BioIVT. ^The detailed information were recorded in our eletronic lab notebook.		NA	raw data available on request:
Sampling procedure (including time to storage)	Y	^ Double spun plasma samples were procured from BioIVT and stored at 80C. ^EpiScope® Unmethylated HCT116 DKO gDNA and EpiScope® Methylated HCT116 gDNA reference cell-line DNA samples (catalog #3521, #3522 Takara Bio, Moutainview CA) were sheared to approximately 180 bp by acoustic shearing to mimic fragmented cfDNA using a Covaris Ultrasonicator (Covaris, Woburn MA) ^Plasma isolation was performe…			raw data not available:
Sample aliquotation, storage conditions and duration	Y	Sample database including the sample ID, storage rack#/position, patient characteristics (age/gender), original document,sample type, associated electronic lab notebook # etc.) was generated
2. NUCLEIC ACID EXTRACTION
Description of extraction method including amount of sample processed	Y	Plasma nucleic acid was extracted using QIAamp MinElute ccfDNA Kit (catalog #55204, Qiagen, Valencia CA) according to manufacturer’s instructions. The detailed processes were recorded in our eletronic lab notebook.
Volume of solvent used to elute/resuspend extract	Y	Volume of solvent used to elute/resuspend extract followed QIAamp MinElute ccfDNA Kit (catalog #55204, Qiagen, Valencia CA) protocol according to manufacturer’s instructions. Purified nucleic acids were collected in 35µl elution buffer for both normal samples and CRC samples. The detailed processes were recorded in our eletronic lab notebook.
Number of extraction replicates	Y	One, The detailed processes were recorded in our eletronic lab notebook.
Extraction blanks included?
3. NUCLEIC ACID ASSESSMENT AND STORAGE
Method to evaluate quality of nucleic acids	Y	^ DNA size distribution of sheared DNA was tested using Agilent 2100 Bioanalyzer High Sensitivity DNA Kit (catalog #5067-4626, Agilent Technologies, Santa Clara CA) and quantified by Qubit dsDNA High Sensitivity kit (catalog #Q32854, ThermoFisher Scientific, Waltham MA). ^ Two microliters extracted cfDNA was quantified by Qubit and Bioanalyzer.
Method to evaluate quantity of nucleic acids (including molecular weight and calculations when using mass)	Y	^ DNA size distribution of sheared DNA was tested using Agilent 2100 Bioanalyzer High Sensitivity DNA Kit (catalog #5067-4626, Agilent Technologies, Santa Clara CA) and quantified by Qubit dsDNA High Sensitivity kit (catalog #Q32854, ThermoFisher Scientific, Waltham MA). ^ Two microliters extracted cfDNA was quantified by Qubit and Bioanalyzer.
Storage conditions: temperature, concentration, duration, buffer, aliquots	Y	The detailed processes were recorded in our eletronic lab notebook.
Clear description of dilution steps used to prepare working DNA solution	Y	The detailed processes were recorded in our eletronic lab notebook.
4. NUCLEIC ACID MODIFICATION
Template modification (digestion, sonication, pre-amplification, bisulphite etc.)	Y	Final methylation sensitive restriction enzyme reaction contained: 2µl 10 × Tango Buffer 3, 2µl HpaII enzyme and 5ng DNA in total 20µl final volume. Mock reactions contained 2µl 10 × Tango Buffer 3 and 2µl HpaII enzyme. Reactions were incubated at 37°C for 3 hours and subsequently heat inactivated for 20 min at 65°C.
Details of repurification following modification if performed	N
5. REVERSE TRANSCRIPTION
cDNA priming method and concentration	Y	Primers and probe (Forward: 5’-GATGAGGCGGCGACAGA reverse: 3’-AGAAGCAAGATGGAAGTCGAC, probe: 5’-ACCAAATAACGCTGGGTC) of MLH1 gene promoter were designed to specially amplify the CpG sites and to be located up-stream of exon one (NG_007109.2 region: 4,591 -4,710), which was interpreted as the promoter regions of the MLH1 gene using ABI Primer Express version 3.0 (Thermofisher, Waltham MA). The primer…
One or two step protocol (include reaction details for two step)	Y	^The reaction mixture was comprised of 11 µL of 2× ddPCR Super Mix for Probes (No dUTP) (cat # 1863024, Bio-Rad , Hercules, CA, USA,), 1.1 µL of 18µM forward primer, 1.1µL of 18 µM reverse primer, and 1.1 µL of 5 µM probe with FAM label. The remaining 7.7 µL of material was compromised of template DNA and H2O based on testing parameters and concentration of sample. ^Reactions were then amplified …
Amount of DNA added per reaction	Y	1ng of cfDNA from each donor sample was used to detect MLH1 methylation levels
Detailed reaction components and conditions	Y	The details were recorded in our eletronic lab notebook.
Estimated copies measured with and without addition of RT*	N
Manufacturer of reagents used with catalogue and lot numbers	Y	The details were recorded in our eletronic lab notebook.
Storage of cfDNA: temperature, concentration, duration, buffer and aliquots	Y	extracted cfDNA was stored at -80 °C, details were recorded in our eletronic lab notebook.
6. dPCR OLIGONUCLEOTIDES DESIGN AND TARGET INFORMATION
Sequence accession number or official gene symbol	Y	MutL Homolog 1 (MLH1)
Method (software) used for design and in silico verification	Y	ABI Primer Express version 3.0 (Thermofisher, Waltham MA)
Location of amplicon	Y	MLH1 promotor region
Amplicon length	Y	120bp
Primer and probe sequences (or amplicon context sequence)**	Y	Primers and probe (Forward: 5’-GATGAGGCGGCGACAGA reverse: 3’-AGAAGCAAGATGGAAGTCGAC, probe: 5’-ACCAAATAACGCTGGGTC) of MLH1 gene promoter
Location and identity of any modifications	N
Manufacturer of oligonucleotides	Y	The primers and probe of MLH1 gene promotor were supplied by ABI
7. dPCR PROTOCOL
Manufacturer of dPCR instrument and instrument model	Y	Bio-Rad QX200 droplet digital system (Bio-Rad, Hercules, CA, USA). The details were recorded in our eletronic lab notebook.
Buffer/kit manufacturer with catalogue and lot number	Y	The details were recorded in our eletronic lab notebook.
Primer and probe concentration	Y	The details were recorded in our eletronic lab notebook.
Pre-reaction volume and composition (incl. amount of template and if restriction enzyme added)	Y	MSRE reaction contained: 2µl 10 × Tango Buffer 3, 2µl HpaII enzyme and 5ng DNA in total 20µl final volume. Mock reactions contained 2µl 10 × Tango Buffer 3 and 2µl HpaII enzyme. Reactions were incubated at 37°C for 3 hours and subsequently heat inactivated for 20 min at 65°C. The resulting, 0.25 ng/μL digested DNA was stored at -20°C for subsequent analysis.
Template treatment (initial heating or chemical denaturation)	Y	The details were recorded in our eletronic lab notebook.
Polymerase identity and concentration, Mg++ and dNTP concentrations***	Y	The details were recorded in our eletronic lab notebook. The reaction mixture was was in a volume of 20 µL and comprised of 110 µL of 2× ddPCR Super Mix for Probes (No dUTP) (cat # 1863024, Bio-Rad , Hercules, CA, USA,)
Complete thermocycling parameters	Y	The details were recorded in our eletronic lab notebook. Reactions were then amplified on an Applied Biosystems VeritiDx thermal cycler using standard ddPCR cycling conditions with an anneal/extension temperature of 55°C, and finally the plate was read using the QX200 droplet reader (Bio-Rad).
8. ASSAY VALIDATION
Details of optimisation performed	Y	The details were recorded in our eletronic lab notebook.
Analytical specificity (vs. related sequences) and limit of blank (LOB)	Y	The details were recorded in our eletronic lab notebook.
Analytical sensitivity/LoD and how this was evaluated	Y	The details were recorded in our eletronic lab notebook.
Testing for inhibitors (from biological matrix/extraction)	N
9. DATA ANALYSIS
Description of dPCR experimental design	Y	The Data analysis experiment design including the selecting the target sequence, designing primers/probes, sample preparation, experiment control, data analysis were recorded in our eletronic lab notebook.
Comprehensive details negative and positive of controls (whether applied for QC or for estimation of error)	Y	The details were recorded in our eletronic lab notebook.
Partition classification method (thresholding)	Y	The details were recorded in our eletronic lab notebook.
Examples of positive and negative experimental results (including fluorescence plots in supplemental material)	Y	Each plate included a positive control (1ng human methylated DNA), negative control (1ng human unmethylated DNA) and no-template controls. The details were recorded in our eletronic lab notebook. Data available on request.
Description of technical replication	Y	The details were recorded in our eletronic lab notebook.
Repeatability (intra-experiment variation)	Y	The details were recorded in our eletronic lab notebook.
Reproducibility (inter-experiment/user/lab etc. variation )	N
Number of partitions measured (average and standard deviation )	Y	The details were recorded in our eletronic lab notebook.
Partition volume	N
Copies per partition (λ or equivalent ) (average and standard deviation)	Y	The details were recorded in our eletronic lab notebook.
dPCR analysis program (source, version)	Y	QuantaSoft software (v1.6.6.0320, Bio-Rad, Pleasanton, CA)
Description of normalisation method	Y	The details were recorded in our eletronic lab notebook.
Statistical methods used for analysis	Y	^Values are expressed as mean± SD, unless otherwise stated. Differences between groups were tested using t test, Mann-Whitney U test, or ANOVA, where appropriate. ^Assay performance parameters (sensitivity, specificity and ROC curves) were calculated using the 28 cancer samples and 20 healthy donors. To determine the optimal DNA input amount of the qPCR assay, the standard DNA sample was first pr…
Data transparency	raw data available on request:
Table S2. dMIQE2020 checklist. The checklist template was adopted from DOI: 10.1093/clinchem/hvaa125 [28]
* Assessing the absence of DNA using a no RT assay (or where RT has been inactivated) is essential when first extracting RNA. Once the sample has been validated as DNA-free, inclusion of a no-RT control is desirable, but no longer essential.
** Disclosure of the primer and probe sequence is highly desirable and strongly encouraged. However, since not all commercial pre-designed assay vendors provide this information when it is not available assay context sequences must be submitted (Bustin et al. Primer sequence disclosure: A clarification of the miqe guidelines. Clin Chem 2011;57:919-21.)
*** Details of reaction components is highly desirable, however not always possible for commercial disclosure reasons. Inclusion of catalogue number is essential where component reagent details are not available.
